# Supplementary material for: Correlation Between the Evolution of Somatic Alterations During Lymphatic Metastasis and Clinical Outcome in Penile Squamous Cell Carcinoma
Source: Front Oncol. 2021 Jun 2;11:641869. doi: 10.3389/fonc.2021.641869 (PMC8207884; doi:10.3389/fonc.2021.641869)
Supplement: Supplementary file 2 [file Table_1.xlsx]

## Sheet: Sheet1
Significance of PIK3CA in cox multivariable regression
Characteristic	HR	95% CI	p-value
Age	0.98	0.89 - 1.07	0.6
LNM
LNM+	3.99	0.80 - 19.9	0.091
PIK3CA
Mut	3.65	0.77 - 17.3	0.1
Significance of CHD7 in cox multivariable regression
Characteristic	HR	95% CI	p-value
Age	0.97	0.88 - 1.07	0.6
LNM
LNM+	12.3	1.34 - 112	0.026
CHD7
Mut	29.4	2.31 - 373	0.009
Significance of LAMC3 in cox multivariable regression
Characteristic	HR	95% CI	p-value
Age	1.01	0.92 - 1.11	0.8
LNM
LNM+	4.06	0.76 - 21.6	0.1
LAMC3
Mut	11.9	2.32 - 60.8	0.003
